# Supplementary material for: SNVPhyl: a single nucleotide variant phylogenomics pipeline for microbial genomic epidemiology
Source: Microb Genom. 2017 Jun 8;3(6):e000116. doi: 10.1099/mgen.0.000116 (PMC5628696; doi:10.1099/mgen.0.000116)
Supplement: Supplementary File 2 [file mgen-3-116-s002.xlsx]

## Sheet: Sheet1
Strain*	Sample	Experiment	Run
1788	ERS004816	ERX006607	ERR016678
1789	ERS004817	ERX006607	ERR016679
1842	ERS004818	ERX006607	ERR016671
2097	ERS004819	ERX007992	ERR019725
2097	ERS004819	ERX007990	ERR019714
2097	ERS004819	ERX006604	ERR016851
2682	ERS004825	ERX007990	ERR019721
2682	ERS004825	ERX006604	ERR016858
2682	ERS004825	ERX007992	ERR019732
2699	ERS004826	ERX006604	ERR016859
2699	ERS004826	ERX007992	ERR019733
2699	ERS004826	ERX007990	ERR019722
3267	ERS004827	ERX007992	ERR019734
3267	ERS004827	ERX007990	ERR019723
3267	ERS004827	ERX006604	ERR016860
3350	ERS004828	ERX007990	ERR019715
3350	ERS004828	ERX007992	ERR019726
3350	ERS004828	ERX006604	ERR016852
3355	ERS004829	ERX006601	ERR016681
1731	ERS004881	ERX006611	ERR016720
2098	ERS004882	ERX006611	ERR016721
*Strain identifiers duplicated due to multiple sequencing runs for individual strains.
