# Supplementary material for: SNVPhyl: a single nucleotide variant phylogenomics pipeline for microbial genomic epidemiology
Source: Microb Genom. 2017 Jun 8;3(6):e000116. doi: 10.1099/mgen.0.000116 (PMC5628696; doi:10.1099/mgen.0.000116)
Supplement: Supplementary File 3 [file mgen-3-116-s003.xlsx]

## Sheet: Sheet1
Strain	Outbreak	BioSampleAccession
SH12-001	1	SAMN04334627
SH12-002	1	SAMN04334628
SH12-003	1	SAMN04334629
SH12-004	1	SAMN04334630
SH12-005	1	SAMN04334631
SH12-006	1	SAMN04334632
SH12-007	1	SAMN04334633
SH12-008	1	SAMN04334634
SH12-009	1	SAMN04334635
SH12-010	1	SAMN04334636
SH13-001	2	SAMN04334637
SH13-002	2	SAMN04334638
SH13-003	2	SAMN04334639
SH13-004	2	SAMN04334640
SH13-005	2	SAMN04334641
SH13-006	2	SAMN04334642
SH13-007	2	SAMN04334643
SH13-008	2	SAMN04334644
SH14-001	3	SAMN04334645
SH14-002	3	SAMN04334646
SH14-003	3	SAMN04334647
SH14-004	3	SAMN04334648
SH14-005	3	SAMN04334649
SH14-006	3	SAMN04334650
SH14-007	3	SAMN04334651
SH14-008	3	SAMN04334652
SH14-009	3	SAMN04334653
SH14-010	3	SAMN04334654
SH14-011	3	SAMN04334655
SH14-012	3	SAMN04334656
SH14-013	3	SAMN04334657
SH14-014	3	SAMN04334658
SH14-015	3	SAMN04334659
SH14-016	3	SAMN04334660
SH14-017	3	SAMN04334661
SH14-018	3	SAMN04334662
SH14-019	3	SAMN04334663
SH14-020	3	SAMN04334664
SH14-021	3	SAMN04334665
SH14-022	3	SAMN04334666
SH14-023	3	SAMN04334667
SH14-024	3	SAMN04334668
SH14-025	3	SAMN04334669
SH14-026	3	SAMN04334670
SH14-027	3	SAMN04334671
SH14-028	3	SAMN04334672
SH12-011	N/A	SAMN04334673
SH10-001	N/A	SAMN04334674
SH11-001	N/A	SAMN04334675
SH10-002	N/A	SAMN04334676
SH12-012	N/A	SAMN04334677
SH12-014	N/A	SAMN04334678
SH12-013	N/A	SAMN04334679
SH10-014	N/A	SAMN04334680
SH11-002	N/A	SAMN04334681
SH10-015	N/A	SAMN04334682
SH08-001	N/A	SAMN04334683
SH09-29	N/A	SAMN04334684
SH10-30	N/A	SAMN04334685
