# Supplementary material for: SNVPhyl: a single nucleotide variant phylogenomics pipeline for microbial genomic epidemiology
Source: Microb Genom. 2017 Jun 8;3(6):e000116. doi: 10.1099/mgen.0.000116 (PMC5628696; doi:10.1099/mgen.0.000116)
Supplement: Supplementary File 4 [file mgen-3-116-s004.xlsx]

## Sheet: Sheet1
			Variant genome†
Position*	Copies covering position	Control	0	1	2
345916	9	C (C)	C (A)	C (G)	G (G)
2205013	19	T (T)	A (A)	T (C)	T (A)
4159150	6	T (T)	T (A)	T (A)	G (G)
*with respect to NC_002695
†The base identified by SNVPhyl is shown, with the expected base call shown in brackets
